# Supplementary material for: Embryonic exposure to predation risk and hatch time variation in fathead minnows
Source: PLoS One. 2021 Aug 12;16(8):e0255961. doi: 10.1371/journal.pone.0255961 (PMC8360370; doi:10.1371/journal.pone.0255961)
Supplement: S1 Dataset — (XLSX) [file pone.0255961.s001.xlsx]

## Sheet: Sheet1
Tank ID	Treatment	Clutch size (# eggs)	Temp (deg C)	Fungus Appearance (h)	Eyespot Appearance (h)	Eyespot to Start of Hatch (h)	Eyespot to 90% Hatch (h)	Eyespot to Final Hatch Hatch (h)	Deposition to Start of Hatch (h)	Deposition to Final Hatch (h)	Deposition to 90% Hatch (h)
1	DW	74	26.32	28	36	44	56	80	80	116	92
7	DW	128	25.52	124	44	44	56	80	88	124	100
13	DW	143	24.44	60	52	24	72	72	76	124	124
19	DW	216	24.7	56	48	28	52	76	76	124	100
25	DW	108	27.76	44	32	20	60	60	52	92	92
31	DW	220	27.17	52	36	40	72	84	76	120	108
37	DW	89	28.22	68	36	28	40	64	64	100	76
43	DW	183	26.85	108	40	20	56	68	60	108	96
61	DW	163	25.25	120	40	56	60	80	96	120	100
67	DW	154	20.88	80	64	92	104	116	156	180	168
73	DW	125	21.65	60	60	84	88	108	144	168	148
79	DW	129	22.6	72	60	52	84	84	112	144	144
85	DW	82	28.9	60	40	24	60	60	64	100	100
91	DW	89	25.57	36	48	32	48	72	80	120	96
97	DW	73	22.64	148	60	52	72	88	112	148	132
103	DW	164	23.75	68	64	20	84	108	84	172	148
109	DW	138	29.38	32	32	16	60	60	48	92	92
115	DW	70	27.33	28	36	56	60	60	92	96	96
49B	DW	103	26.55	52	36	24	56	80	60	116	92
55B	DW	80	25.76	20	44	48	72	72	92	116	116
91B	DW	200	26.62	40	40	24	60	84	64	124	100
2	PO	113	25.38	100	40	52	60	60	92	100	100
8	PO	135	24.47	48	48	28	52	88	76	136	100
14	PO	117	27.28	40	40	16	56	72	56	112	96
20	PO	95	27.15	96	36	48	84	84	84	120	120
32	PO	64	26.64	56	32	40	60	60	72	92	92
50	PO	73	27.83	52	32	32	64	64	64	96	96
56	PO	84	23.91	60	48	28	72	72	76	120	120
62	PO	161	27.03	44	40	24	84	84	64	124	124
68	PO	103	21.28	76	68	40	104	104	108	172	172
74	PO	103	22.34	56	56	36	84	108	92	164	140
80	PO	148	28.1	72	48	32	44	84	80	132	92
86	PO	198	28.94	40	40	20	68	80	60	120	108
92	PO	93	25.69	124	40	48	68	84	88	124	108
98	PO	61	22.68	68	60	56	60	80	116	140	120
104	PO	64	24.8	52	52	40	72	72	92	124	124
110	PO	157	26.31	44	36	28	64	88	64	124	100
116	PO	181	26.35	48	36	44	60	76	80	112	96
26B	PO	253	26.17	36	36	36	60	84	72	120	96
38B	PO	90	26.28	36	40	60	64	72	100	112	104
44B	PO	189	27.1	52	44	20	60	80	64	124	104
3	AC (High)	127	24.68	52	52	4	32	64	56	116	84
9	AC (High)	84	24.51	116	44	64	72	72	108	116	116
15	AC (High)	97	25.96	48	48	28	72	84	76	132	120
21	AC (High)	205	27.89	44	28	28	64	80	56	108	92
27	AC (High)	125	26.47	52	40	28	60	60	68	100	100
39	AC (High)	299	27.06	48	40	12	56	72	52	112	96
45	AC (High)	259	26.87	64	40	24	60	84	64	124	100
51	AC (High)	98	26.73	76	36	56	60	80	92	116	96
57	AC (High)	112	24.25	48	48	28	72	72	76	120	120
63	AC (High)	170	25.02	56	40	20	80	104	60	144	120
69	AC (High)	85	21.6	72	72	32	96	96	104	168	168
75	AC (High)	91	22.66	112	56	20	64	68	76	124	120
81	AC (High)	89	28.37	40	32	44	68	68	76	100	100
87	AC (High)	64	26.57	24	36	52	60	88	88	124	96
93	AC (High)	89	25.7	44	44	48	72	72	92	116	116
99	AC (High)	115	25.35	36	36	52	64	88	88	124	100
105	AC (High)	89	25.22	48	36	28	76	84	64	120	112
111	AC (High)	199	26.44	44	36	20	56	80	56	116	92
117	AC (High)	90	26.29	28	32	60	68	84	92	116	100
33B	AC (High)	108	26.61	24	40	16	56	60	56	100	96
4	LOW (+PO)	96	24.59	104	44	16	72	72	60	116	116
10	LOW (+PO)	77	24.03	56	52	32	68	68	84	120	120
16	LOW (+PO)	144	26.73	68	40	40	88	92	80	132	128
22	LOW (+PO)	64	25.87	120	36	40	60	84	76	120	96
28	LOW (+PO)	86	26.94	92	44	24	48	48	68	92	92
34	LOW (+PO)	243	27.8	48	36	24	60	60	60	96	96
40	LOW (+PO)	107	29.4	52	40	16	56	56	56	96	96
46	LOW (+PO)	138	26.64	48	36	36	84	84	72	120	120
52	LOW (+PO)	133	26.47	48	40	20	56	80	60	120	96
58	LOW (+PO)	62	24.3	60	52	44	56	68	96	120	108
64	LOW (+PO)	108	24.11	132	52	48	72	80	100	132	124
70	LOW (+PO)	74	24.71	144	52	32	68	92	84	144	120
76	LOW (+PO)	81	21.74	52	64	36	104	104	100	168	168
82	LOW (+PO)	61	26.96	44	32	28	60	84	60	116	92
88	LOW (+PO)	93	23.47	64	40	72	108	108	112	148	148
94	LOW (+PO)	212	25.28	60	48	52	96	120	100	168	144
100	LOW (+PO)	136	24.48	52	52	40	76	96	92	148	128
106	LOW (+PO)	63	25.72	48	36	20	60	84	56	120	96
112	LOW (+PO)	148	28.92	96	32	16	64	64	48	96	96
118B	LOW (+PO)	122	26.01	44	32	44	84	88	76	120	116
58B	LOW (+PO)	63	25.37	28	44	40	72	72	84	116	116
5	MED (+PO)	91	25.02	116	44	44	56	72	88	116	100
11	MED (+PO)	73	23.94	60	48	40	72	72	88	120	120
17	MED (+PO)	71	27.5	52	40	28	60	60	68	100	100
23	MED (+PO)	150	27.19	80	44	12	48	48	56	92	92
29	MED (+PO)	66	25.71	52	48	24	48	76	72	124	96
41	MED (+PO)	62	27.6	92	36	36	56	56	72	92	92
47	MED (+PO)	84	26.77	52	36	44	64	64	80	100	100
53	MED (+PO)	124	28.01	44	44	40	48	56	84	100	92
59	MED (+PO)	315	24	60	48	28	72	72	76	120	120
65	MED (+PO)	70	23.9	44	44	52	72	96	96	140	116
71	MED (+PO)	72	21.48	108	60	52	84	96	112	156	144
77	MED (+PO)	105	21.48	48	68	36	96	96	104	164	164
83	MED (+PO)	155	28.01	36	36	36	60	68	72	104	96
89	MED (+PO)	188	24.18	76	36	56	80	104	92	140	116
95	MED (+PO)	87	24.43	76	44	12	72	72	56	116	116
101	MED (+PO)	125	23.66	76	60	28	88	88	88	148	148
107	MED (+PO)	160	23.23	88	56	40	80	112	96	168	136
113	MED (+PO)	208	25.67	36	40	16	56	84	56	124	96
119	MED (+PO)	126	25.97	44	44	24	60	72	68	116	104
11B	MED (+PO)	121	26.01	36	40	44	56	68	84	108	96
29B	MED (+PO)	106	25.54	68	44	32	64	80	76	124	108
35B	MED (+PO)	133	25.61	52	40	36	68	76	76	116	108
6	HIGH (+PO)	116	25.43	52	44	40	48	96	84	140	92
12	HIGH (+PO)	126	26.75	52	40	20	64	80	60	120	104
18	HIGH (+PO)	139	27.38	48	32	32	64	80	64	112	96
24	HIGH (+PO)	269	26.16	48	40	20	68	68	60	108	108
36	HIGH (+PO)	157	27.83	48	40	20	56	56	60	96	96
42	HIGH (+PO)	210	26.88	120	40	48	56	80	88	120	96
48	HIGH (+PO)	239	27.01	36	36	12	56	80	48	116	92
54	HIGH (+PO)	160	23.76	72	48	32	72	72	80	120	120
66	HIGH (+PO)	141	23.77	52	44	32	68	92	76	136	112
72	HIGH (+PO)	104	25.69	48	48	32	64	64	80	112	112
78	HIGH (+PO)	72	23	84	52	40	88	88	92	140	140
90	HIGH (+PO)	62	25.28	56	44	36	48	48	80	92	92
96	HIGH (+PO)	70	21.22	60	68	52	96	96	120	164	164
102	HIGH (+PO)	90	25.31	56	48	28	72	96	76	144	120
108	HIGH (+PO)	208	27.46	48	36	20	60	68	56	104	96
114	HIGH (+PO)	180	26.27	28	40	32	72	80	72	120	112
30A	HIGH (+PO)	119	26.94	48	36	20	56	80	56	116	92
30B	HIGH (+PO)	298	25.18	44	40	36	60	84	76	124	100
60B	HIGH (+PO)	105	25.71	40	36	60	64	84	96	120	100
84B	HIGH (+PO)	83	26.3	36	32	48	84	84	80	116	116
90B	HIGH (+PO)	55	25.85	44	32	24	68	84	56	116	100
